# Supplementary material for: Heterogeneous contributions of change in population distribution of body mass index to change in obesity and underweight
Source: eLife. 2021 Mar 9;10:e60060. doi: 10.7554/eLife.60060 (PMC7943191; doi:10.7554/eLife.60060)
Supplement: Source code 1. [file elife-60060-code1.zip]

Archive with 2 entries (2 files):
- Source_code_1.R
- __MACOSX/._Source_code_1.R
